# Supplementary material for: Ramulus Mori (Sangzhi) Alkaloids Improve Pancreatic β-Cell Function Through Gut Microbial and Intra-Islet 2-Methoxyestradiol Biosynthesis
Source: Biomedicines. 2025 Aug 19;13(8):2013. doi: 10.3390/biomedicines13082013 (PMC12383358; doi:10.3390/biomedicines13082013)
Supplement: Supplementary file 1 [file biomedicines-13-02013-s001.zip]

Archive with 1 entries (1 files):
- biomedicines-3731017-supplementary.pdf
